# Supplementary material for: Glycine Receptor Inhibition Differentially Affect Selected Neuronal Populations of the Developing Embryonic Cortex, as Evidenced by the Analysis of Spontaneous Calcium Oscillations
Source: Int J Mol Sci. 2020 Oct 28;21(21):8013. doi: 10.3390/ijms21218013 (PMC7672546; doi:10.3390/ijms21218013)
Supplement: Supplementary file 1 [file ijms-21-08013-s001.zip]

Archive with 1 entries (1 files):
- ijms-938375-SI.avi
